# Supplementary material for: Nudging Finnish Adults into Replacing Red Meat with Plant-Based Protein via Presenting Foods as Dish of the Day and Altering the Dish Sequence
Source: Nutrients. 2022 Sep 24;14(19):3973. doi: 10.3390/nu14193973 (PMC9573669; doi:10.3390/nu14193973)
Supplement: Supplementary file 1 [file nutrients-14-03973-s001.zip › Supplementary File S2.xlsx]

## Sheet: All
Day_number	Note	Treatment	Sukupuoli	Year of birth	Employment status	Frequency of main meal of the day containing meat	Frequency of main meal of the day containing plant-based proteins	Are you familiar with Härkis?	Have you eaten Härkis before?	Did you choose Härkis-makaronilaatikko (FBC) today??	How do you evaluate the taste of FBC today?	Did you choose liha-makaronilaatikko (MMC) today??	How do you evaluate the taste of MMC today?	Frequency of trying new ingredients	How often do you pay special attention to the protein content of foods?	Light cow milk -glass (2dl)	Fat-free cow milk - glass (2dl)	Fat-free sour milk - glass (2dl)	Soymilk - glass (2dl)	Mixed berry juice- glass (2dl)	Dark bread- slice	White bread- slice	Dried bread - piece	Margarine - 1 tb (5g)	Butter- rapeseed oil spread - 1 tl (5g)	Olive oil - 1tbs (13g)	Salad dressing - 1 tbl (15g)	Weight (kg)	Height (cm)	BMI	main_course	number_of_mains	Amount of salad	FBC_amount	MMC_amount	components	name	weight	main_veget	main_meat	Age_in_years	Main dish choice	MMC_weight_ratio	Salad_weight_ratio	FBC_weight_ratio	BMI	BMI_group	Age_in_years	Age_group
1		1	Man	1988	Employed	2	3	1	1	1	1	1	1	2	1	0	0	0	0	0	1	1	0	0	0	0	2	90	185	26.2966	LIHA-MAKARONILAATIKKO, HÃ„RKIS-MAKARONILAATIKKO L raaka makaroni	2	177	167	204	5	Amerikansalaatti, Porkkanaraaste, Kurkku, LIHA-MAKARONILAATIKKO, HÃ„RKIS-MAKARONILAATIKKO L raaka makaroni	548	1	1	33.3219	2	0.372263	0.322993	0.304745	26.2966	2	33.3219	2
1		1	Man	1966	Employed	3	3	1	1	2	10	1	3	1	4	0	0	0	0	0	0	1	0	0	2	0	0	85	180	26.2346	LIHA-MAKARONILAATIKKO	1	120	0	193	4	Amerikansalaatti, Porkkanaraaste, Kurkku, LIHA-MAKARONILAATIKKO	313	0	1	55.3219	3	0.616613	0.383387	0	26.2346	2	55.3219	3
2		1	Man	1987	Employed	2	2	1	1	1	3	1	3	2	1	0	0	0	0	1	0	2	0	0	2	0	2	101	174	33.3598	LIHA-MAKARONILAATIKKO, HÃ„RKIS-MAKARONILAATIKKO L raaka makaroni	2	150	185	241	5	Amerikansalaatti, Porkkanaraaste, Kurkku, LIHA-MAKARONILAATIKKO, HÃ„RKIS-MAKARONILAATIKKO L raaka makaroni	576	1	1	34.437	2	0.418403	0.260417	0.321181	33.3598	3	34.437	2
3		1	Man	1970	Employed	2	3	1	1	1	2	1	2	2	2	0	0	0	0	0	0	0	0	0	0	0	0	66	186	19.0773	LIHA-MAKARONILAATIKKO, HÃ„RKIS-MAKARONILAATIKKO L raaka makaroni	2	84	116	284	6	Amerikansalaatti, Porkkanaraaste, Kurkku, ANANASSÃ„ILYKE, LIHA-MAKARONILAATIKKO, HÃ„RKIS-MAKARONILAATIKKO L raaka makaroni	484	1	1	51.4534	2	0.586777	0.173554	0.239669	19.0773	1	51.4534	3
3		1	Man	1975	Employed	1	4	1	1	2	10	1	2	1	1	0	0	0	0	1	3	0	0	2	0	0	1	78	181	23.8088	LIHA-MAKARONILAATIKKO	1	42	0	368	4	Amerikansalaatti, Porkkanaraaste, Kurkku, LIHA-MAKARONILAATIKKO	410	0	1	46.4534	3	0.897561	0.102439	0	23.8088	1	46.4534	3
4		1	Man	1965	Employed	2	3	1	1	1	7	1	3	1	2	0	0	0	0	0	0	2	0	1	0	0	2	114	191	31.2491	LIHA-MAKARONILAATIKKO, HÃ„RKIS-MAKARONILAATIKKO L raaka makaroni	2	136	187	202	5	Amerikansalaatti, Porkkanaraaste, Kurkku, LIHA-MAKARONILAATIKKO, HÃ„RKIS-MAKARONILAATIKKO L raaka makaroni	525	1	1	56.4562	2	0.384762	0.259048	0.35619	31.2491	3	56.4562	3
1		2	Man	1995	Employed	2	4	1	1	1	3	2	10	2	2	0	0	0	0	0	0	2	0	1	0	0	1	70	178	22.0932	HÃ„RKIS-MAKARONILAATIKKO L raaka makaroni	1	177	336	0	5	Amerikansalaatti, Porkkanaraaste, Kurkku, Ananas, HÃ„RKIS-MAKARONILAATIKKO L raaka makaroni	513	1	0	26.3219	1	0	0.345029	0.654971	22.0932	1	26.3219	1
1		2	Man	1989	Employed	1	3	1	1	1	3	2	10	2	4	0	2	0	0	0	0	1	0	2	0	0	0	73	165	26.8136	HÃ„RKIS-MAKARONILAATIKKO L raaka makaroni	1	237	307	0	5	Amerikansalaatti, Porkkanaraaste, Kurkku, Ananas, HÃ„RKIS-MAKARONILAATIKKO L raaka makaroni	544	1	0	32.3219	1	0	0.435662	0.564338	26.8136	2	32.3219	2
1		2	Man	1978	Employed	2	3	1	1	1	3	2	10	2	1	0	0	0	0	0	0	1	0	1	0	0	0	90	196	23.4277	HÃ„RKIS-MAKARONILAATIKKO L raaka makaroni	1	169	318	0	5	Amerikansalaatti, Porkkanaraaste, Kurkku, Ananas, HÃ„RKIS-MAKARONILAATIKKO L raaka makaroni	487	1	0	43.3219	1	0	0.347023	0.652977	23.4277	1	43.3219	2
1		2	Man	1976	Employed	2	4	1	1	1	6	1	2	2	3	0	0	0	0	0	0	0	0	0	0	0	2	90	192	24.4141	LIHA-MAKARONILAATIKKO, HÃ„RKIS-MAKARONILAATIKKO L raaka makaroni	2	136	109	244	5	Amerikansalaatti, Porkkanaraaste, Kurkku, LIHA-MAKARONILAATIKKO, HÃ„RKIS-MAKARONILAATIKKO L raaka makaroni	489	1	1	45.3219	2	0.498978	0.278119	0.222904	24.4141	1	45.3219	3
1		2	Man	1977	Employed	2	4	1	1	2	10	1	6	3	2	0	1	0	0	0	0	0	0	0	0	0	0	94	187	26.881	LIHA-MAKARONILAATIKKO	1	61	0	213	5	Amerikansalaatti, Porkkanaraaste, Kurkku, Ananas, LIHA-MAKARONILAATIKKO	274	0	1	44.3219	3	0.777372	0.222628	0	26.881	2	44.3219	2
4		2	Man	1974	Employed	3	4	1	1	2	10	1	2	2	3	0	0	0	0	0	0	0	0	0	0	0	2	65	168	23.03	LIHA-MAKARONILAATIKKO	1	143	0	280	4	Amerikansalaatti, Porkkanaraaste, Kurkku, LIHA-MAKARONILAATIKKO	423	0	1	47.4562	3	0.661939	0.338061	0	23.03	1	47.4562	3
1		3	Man	1969	Employed	2	4	2	1	1	1	1	1	2	5	0	0	1	0	0	0	1	0	1	0	0	0	80	174	26.4236	HÃ„RKIS-MAKARONILAATIKKO L raaka makaroni , LIHA-MAKARONILAATIKKO	2	106	126	136	6	Amerikansalaatti, Porkkanaraaste, Kurkku, Ananas, HÃ„RKIS-MAKARONILAATIKKO L raaka makaroni , LIHA-MAKARONILAATIKKO	368	1	1	52.3219	2	0.369565	0.288043	0.342391	26.4236	2	52.3219	3
1		3	Man	1960	Employed	3	4	1	1	2	10	1	3	3	3	0	1	0	0	0	0	1	0	1	0	0	1	84	182	25.3593	LIHA-MAKARONILAATIKKO	1	169	0	250	4	Porkkanaraaste, Kurkku, Ananas, LIHA-MAKARONILAATIKKO	419	0	1	61.3219	3	0.596659	0.403341	0	25.3593	2	61.3219	3
2		3	Man	1992	Employed	1	4	1	1	2	10	1	2	3	3	0	0	0	0	0	0	1	0	0	1	0	0	57	174	18.8268	LIHA-MAKARONILAATIKKO	1	206	0	275	5	Amerikansalaatti, Porkkanaraaste, Kurkku, Ananas, LIHA-MAKARONILAATIKKO	481	0	1	29.437	3	0.571726	0.428274	0	18.8268	1	29.437	1
2		3	Man	1988	Employed	3	2	1	1	2	10	1	3	2	3	0	1	0	0	0	0	2	0	2	0	0	0	80	183	23.8884	LIHA-MAKARONILAATIKKO	1	205	0	420	4	Porkkanaraaste, Kurkku, Ananas, LIHA-MAKARONILAATIKKO	625	0	1	33.437	3	0.672	0.328	0	23.8884	1	33.437	2
2		3	Man	1967	Employed	2	5	1	1	2	10	1	1	3	5	0	1	0	0	0	1	1	0	0	2	0	0	90	178	28.4055	LIHA-MAKARONILAATIKKO	1	85	0	264	5	Amerikansalaatti, Porkkanaraaste, Kurkku, Ananas, LIHA-MAKARONILAATIKKO	349	0	1	54.437	3	0.756447	0.243553	0	28.4055	2	54.437	3
3		3	Man	1988	Employed	2	3	1	1	1	1	1	1	2	1	0	0	0	0	0	1	1	0	0	0	0	1	90	185	26.2966	HÃ„RKIS-MAKARONILAATIKKO L raaka makaroni , LIHA-MAKARONILAATIKKO	2	183	149	114	6	Amerikansalaatti, Porkkanaraaste, Kurkku, ANANASSÃ„ILYKE, HÃ„RKIS-MAKARONILAATIKKO L raaka makaroni , LIHA-MAKARONILAATIKKO	446	1	1	33.4534	2	0.255605	0.410314	0.334081	26.2966	2	33.4534	2
3		3	Man	1976	Employed	3	2	1	1	1	2	1	2	2	1	0	0	0	0	0	1	0	0	1	0	0	0	60	166	21.7738	HÃ„RKIS-MAKARONILAATIKKO L raaka makaroni , LIHA-MAKARONILAATIKKO	2	95	113	267	6	Amerikansalaatti, Porkkanaraaste, Kurkku, ANANASSÃ„ILYKE, HÃ„RKIS-MAKARONILAATIKKO L raaka makaroni , LIHA-MAKARONILAATIKKO	475	1	1	45.4534	2	0.562105	0.2	0.237895	21.7738	1	45.4534	3
4		3	Man	1995	Employed	2	4	1	1	2	3	1	3	1	3	0	0	0	0	1	2	0	0	1	0	0	0	85	180	26.2346	LIHA-MAKARONILAATIKKO	1	87	0	279	4	Amerikansalaatti, Porkkanaraaste, Kurkku, LIHA-MAKARONILAATIKKO	366	0	1	26.4562	3	0.762295	0.237705	0	26.2346	2	26.4562	1
1	Scaling error: 678g of pineapple bits deducted from the amount registered into the server.	4	Man	1985	Employed	3	3	1	1	1	4	2	10	2	3	0	0	0	0	0	1	0	0	1	0	0	0	71	180	21.9136	HÃ„RKIS-MAKARONILAATIKKO L raaka makaroni	1	115	137	0	4	Porkkanaraaste, Kurkku, Ananas, HÃ„RKIS-MAKARONILAATIKKO L raaka makaroni	252	1	0	36.3219	1	0	0.456349	0.543651	21.9136	1	36.3219	2
1		4	Man	1992	Employed	2	4	1	1	1	3	1	3	2	3	0	0	0	0	0	0	0	0	0	0	0	0	63	172	21.2953	HÃ„RKIS-MAKARONILAATIKKO L raaka makaroni , LIHA-MAKARONILAATIKKO	2	47	76	183	6	Amerikansalaatti, Porkkanaraaste, Kurkku, Ananas, HÃ„RKIS-MAKARONILAATIKKO L raaka makaroni , LIHA-MAKARONILAATIKKO	306	1	1	29.3219	2	0.598039	0.153595	0.248366	21.2953	1	29.3219	1
1		4	Man	1979	Employed	2	4	1	1	1	3	1	2	3	3	0	1	0	0	0	0	0	0	0	0	0	0	77	184	22.7434	HÃ„RKIS-MAKARONILAATIKKO L raaka makaroni , LIHA-MAKARONILAATIKKO	2	207	65	258	6	Amerikansalaatti, Porkkanaraaste, Kurkku, Ananas, HÃ„RKIS-MAKARONILAATIKKO L raaka makaroni , LIHA-MAKARONILAATIKKO	530	1	1	42.3219	2	0.486792	0.390566	0.122642	22.7434	1	42.3219	2
1		4	Man	1962	Employed	2	3	1	1	2	10	1	4	1	2	0	0	0	0	0	0	0	0	0	0	0	2	89	176	28.7319	LIHA-MAKARONILAATIKKO	1	85	0	208	4	Amerikansalaatti, Porkkanaraaste, Ananas, LIHA-MAKARONILAATIKKO	293	0	1	59.3219	3	0.709898	0.290102	0	28.7319	2	59.3219	3
3		4	Man	1997	Employed	1	3	1	1	1	5	1	3	2	2	1	0	0	0	0	0	1	0	0	1	0	0	90	186	26.0146	HÃ„RKIS-MAKARONILAATIKKO L raaka makaroni , LIHA-MAKARONILAATIKKO	2	128	175	449	6	Amerikansalaatti, Porkkanaraaste, Kurkku, ANANASSÃ„ILYKE, HÃ„RKIS-MAKARONILAATIKKO L raaka makaroni , LIHA-MAKARONILAATIKKO	752	1	1	24.4534	2	0.597074	0.170213	0.232713	26.0146	2	24.4534	1
3		4	Man	1987	Employed	2	3	1	1	1	3	1	2	1	3	0	0	0	0	0	2	0	0	0	1	0	0	79	175	25.7959	HÃ„RKIS-MAKARONILAATIKKO L raaka makaroni , LIHA-MAKARONILAATIKKO	2	144	152	141	6	Amerikansalaatti, Porkkanaraaste, Kurkku, ANANASSÃ„ILYKE, HÃ„RKIS-MAKARONILAATIKKO L raaka makaroni , LIHA-MAKARONILAATIKKO	437	1	1	34.4534	2	0.322654	0.329519	0.347826	25.7959	2	34.4534	2
3		4	Man	1981	Employed	2	3	1	1	1	3	1	4	1	2	0	0	0	0	1	1	2	0	0	1	0	0	73	170	25.2595	HÃ„RKIS-MAKARONILAATIKKO L raaka makaroni , LIHA-MAKARONILAATIKKO	2	120	84	192	6	Amerikansalaatti, Porkkanaraaste, Kurkku, ANANASSÃ„ILYKE, HÃ„RKIS-MAKARONILAATIKKO L raaka makaroni , LIHA-MAKARONILAATIKKO	396	1	1	40.4534	2	0.484848	0.30303	0.212121	25.2595	2	40.4534	2
1		1	Man	1987	Employed	1	4	1	2	2	10	1	3	2	2	0	0	0	0	0	0	2	0	0	2	0	0	82	186	23.7022	LIHA-MAKARONILAATIKKO	1	148	0	374	5	Amerikansalaatti, Porkkanaraaste, Kurkku, Ananas, LIHA-MAKARONILAATIKKO	522	0	1	34.3219	3	0.716475	0.283525	0	23.7022	1	34.3219	2
1	Scaling error: the amount of grated carrot was replaced with the mean amount of grated carrots taken by the participants, zeros excluded.	2	Man	1993	Employed	2	4	1	2	2	10	1	3	1	1	0	0	1	0	0	0	1	0	1	0	1	1	84	176	27.1178	LIHA-MAKARONILAATIKKO	1	164	0	277	5	Amerikansalaatti, Porkkanaraaste, Kurkku, Ananas, LIHA-MAKARONILAATIKKO	441	0	1	28.3219	3	0.628118	0.371882	0	27.1178	2	28.3219	1
1		2	Man	1968	Employed	1	4	1	2	2	10	1	2	2	4	0	0	0	0	0	1	0	0	0	1	0	0	55	172	18.5911	LIHA-MAKARONILAATIKKO	1	136	0	329	5	Amerikansalaatti, Porkkanaraaste, Kurkku, Ananas, LIHA-MAKARONILAATIKKO	465	0	1	53.3219	3	0.707527	0.292473	0	18.5911	1	53.3219	3
4		4	Man	1965	Other	2	3	1	1	1	3	1	2	1	1	0	1	0	0	0	0	1	0	0	1	0	1	87	184	25.6971	HÃ„RKIS-MAKARONILAATIKKO L raaka makaroni , LIHA-MAKARONILAATIKKO	2	223	154	398	6	Amerikansalaatti, Porkkanaraaste, Kurkku, ANANASSÃ„ILYKE, HÃ„RKIS-MAKARONILAATIKKO L raaka makaroni , LIHA-MAKARONILAATIKKO	775	1	1	56.4562	2	0.513548	0.287742	0.19871	25.6971	2	56.4562	3
1		1	Man	1958	Other	1	4	2	2	2	10	1	4	2	4	0	2	0	0	0	1	0	0	0	1	0	0	90	177	28.7274	LIHA-MAKARONILAATIKKO	1	50	0	165	3	Kurkku, Ananas, LIHA-MAKARONILAATIKKO	215	0	1	63.3219	3	0.767442	0.232558	0	28.7274	2	63.3219	3
1		2	Man	1958	Other	3	4	1	2	1	4	1	2	2	3	0	0	0	0	0	0	0	0	0	0	0	2	69	170	23.8754	LIHA-MAKARONILAATIKKO, HÃ„RKIS-MAKARONILAATIKKO L raaka makaroni	2	50	121	97	5	Amerikansalaatti, Porkkanaraaste, Kurkku, LIHA-MAKARONILAATIKKO, HÃ„RKIS-MAKARONILAATIKKO L raaka makaroni	268	1	1	63.3219	2	0.36194	0.186567	0.451493	23.8754	1	63.3219	3
1		1	Man	1990	Student	4	3	1	1	1	4	1	3	1	3	0	0	0	0	1	0	1	0	1	0	0	0	72	176	23.2438	LIHA-MAKARONILAATIKKO, HÃ„RKIS-MAKARONILAATIKKO L raaka makaroni	2	141	126	157	6	Amerikansalaatti, Porkkanaraaste, Kurkku, Ananas, LIHA-MAKARONILAATIKKO, HÃ„RKIS-MAKARONILAATIKKO L raaka makaroni	424	1	1	31.3219	2	0.370283	0.332547	0.29717	23.2438	1	31.3219	2
2		1	Man	1996	Student	3	2	1	1	1	1	2	10	2	3	0	0	0	0	0	0	1	0	1	0	0	0	78	182	23.5479	HÃ„RKIS-MAKARONILAATIKKO L raaka makaroni	1	97	314	0	4	Amerikansalaatti, Porkkanaraaste, Kurkku, HÃ„RKIS-MAKARONILAATIKKO L raaka makaroni	411	1	0	25.437	1	0	0.23601	0.76399	23.5479	1	25.437	1
2		1	Man	1996	Student	2	2	1	1	2	10	1	2	2	2	0	0	1	0	0	1	0	0	1	0	0	0	78	186	22.546	LIHA-MAKARONILAATIKKO	1	107	0	443	4	Amerikansalaatti, Porkkanaraaste, Ananas, LIHA-MAKARONILAATIKKO	550	0	1	25.437	3	0.805455	0.194545	0	22.546	1	25.437	1
3		1	Man	1995	Student	2	3	1	1	1	6	1	2	3	5	1	0	0	0	0	0	0	0	0	0	0	2	77	178	24.3025	LIHA-MAKARONILAATIKKO, HÃ„RKIS-MAKARONILAATIKKO L raaka makaroni	2	118	121	361	6	Amerikansalaatti, Porkkanaraaste, Kurkku, ANANASSÃ„ILYKE, LIHA-MAKARONILAATIKKO, HÃ„RKIS-MAKARONILAATIKKO L raaka makaroni	600	1	1	26.4534	2	0.601667	0.196667	0.201667	24.3025	1	26.4534	1
3		1	Man	1997	Student	1	4	1	1	2	10	1	3	2	3	0	0	1	0	0	0	0	0	0	0	0	0	68	186	19.6555	LIHA-MAKARONILAATIKKO	1	165	0	533	4	Amerikansalaatti, Kurkku, ANANASSÃ„ILYKE, LIHA-MAKARONILAATIKKO	698	0	1	24.4534	3	0.76361	0.23639	0	19.6555	1	24.4534	1
4		1	Man	2000	Student	1	3	1	1	1	3	1	3	1	2	0	0	0	0	0	2	0	0	1	0	0	0	75	184	22.1526	LIHA-MAKARONILAATIKKO, HÃ„RKIS-MAKARONILAATIKKO L raaka makaroni	2	109	170	346	3	Porkkanaraaste, LIHA-MAKARONILAATIKKO, HÃ„RKIS-MAKARONILAATIKKO L raaka makaroni	625	1	1	21.4562	2	0.5536	0.1744	0.272	22.1526	1	21.4562	1
4		1	Man	2000	Student	1	4	1	1	2	10	1	2	2	5	0	0	0	0	0	0	1	0	0	1	0	0	75	177	23.9395	LIHA-MAKARONILAATIKKO	1	134	0	476	4	Porkkanaraaste, Kurkku, ANANASSÃ„ILYKE, LIHA-MAKARONILAATIKKO	610	0	1	21.4562	3	0.780328	0.219672	0	23.9395	1	21.4562	1
4		1	Man	2000	Student	1	4	1	1	2	10	1	2	2	1	0	1	0	0	0	0	1	0	2	0	0	0	92	182	27.7744	LIHA-MAKARONILAATIKKO	1	209	0	700	3	Porkkanaraaste, ANANASSÃ„ILYKE, LIHA-MAKARONILAATIKKO	909	0	1	21.4562	3	0.770077	0.229923	0	27.7744	2	21.4562	1
4		1	Man	1999	Student	1	4	1	1	2	10	1	2	1	3	0	1	0	0	0	1	0	0	1	0	0	0	95	176	30.6689	LIHA-MAKARONILAATIKKO	1	131	0	418	4	Porkkanaraaste, Kurkku, ANANASSÃ„ILYKE, LIHA-MAKARONILAATIKKO	549	0	1	22.4562	3	0.761384	0.238616	0	30.6689	3	22.4562	1
3		2	Man	1998	Student	2	4	1	1	2	10	1	3	1	2	0	0	0	0	0	0	1	0	0	1	0	2	79	173	26.3958	LIHA-MAKARONILAATIKKO	1	188	0	243	4	Amerikansalaatti, Kurkku, ANANASSÃ„ILYKE, LIHA-MAKARONILAATIKKO	431	0	1	23.4534	3	0.563805	0.436195	0	26.3958	2	23.4534	1
1		3	Man	2003	Student	2	3	1	1	1	8	1	8	2	3	0	0	0	0	0	1	1	0	3	0	0	2	65	174	21.4692	HÃ„RKIS-MAKARONILAATIKKO L raaka makaroni , LIHA-MAKARONILAATIKKO	2	146	18	15	6	Amerikansalaatti, Porkkanaraaste, Kurkku, Ananas, HÃ„RKIS-MAKARONILAATIKKO L raaka makaroni , LIHA-MAKARONILAATIKKO	179	1	1	18.3219	2	0.0837989	0.815642	0.100559	21.4692	1	18.3219	1
1		3	Man	1994	Student	1	4	1	1	2	10	1	4	2	3	0	0	0	0	0	0	2	0	2	0	0	2	76	174	25.1024	LIHA-MAKARONILAATIKKO	1	102	0	470	4	Amerikansalaatti, Porkkanaraaste, Kurkku, LIHA-MAKARONILAATIKKO	572	0	1	27.3219	3	0.821678	0.178322	0	25.1024	2	27.3219	1
3		3	Man	2003	Student	1	1	1	1	2	10	1	2	2	1	1	0	0	0	0	0	1	0	2	0	0	0	88	170	30.4498	LIHA-MAKARONILAATIKKO	1	162	0	372	5	Amerikansalaatti, Porkkanaraaste, Kurkku, ANANASSÃ„ILYKE, LIHA-MAKARONILAATIKKO	534	0	1	18.4534	3	0.696629	0.303371	0	30.4498	3	18.4534	1
4		3	Man	1977	Student	2	4	1	1	1	3	1	2	1	4	1	0	0	0	0	2	0	0	0	2	0	1	96	179	29.9616	HÃ„RKIS-MAKARONILAATIKKO L raaka makaroni , LIHA-MAKARONILAATIKKO	2	215	197	244	6	Amerikansalaatti, Porkkanaraaste, Kurkku, ANANASSÃ„ILYKE, HÃ„RKIS-MAKARONILAATIKKO L raaka makaroni , LIHA-MAKARONILAATIKKO	656	1	1	44.4562	2	0.371951	0.327744	0.300305	29.9616	3	44.4562	2
1		4	Man	1998	Student	4	1	1	1	2	10	1	2	2	4	0	1	0	0	0	0	2	0	0	2	0	2	88	194	23.3819	LIHA-MAKARONILAATIKKO	1	164	0	441	5	Amerikansalaatti, Porkkanaraaste, Kurkku, Ananas, LIHA-MAKARONILAATIKKO	605	0	1	23.3219	3	0.728926	0.271074	0	23.3819	1	23.3219	1
2		4	Man	1997	Student	2	3	1	1	1	3	1	3	1	4	0	1	0	0	0	0	1	0	0	1	0	0	75	175	24.4898	HÃ„RKIS-MAKARONILAATIKKO L raaka makaroni , LIHA-MAKARONILAATIKKO	2	141	210	177	6	Amerikansalaatti, Porkkanaraaste, Kurkku, Ananas, HÃ„RKIS-MAKARONILAATIKKO L raaka makaroni , LIHA-MAKARONILAATIKKO	528	1	1	24.437	2	0.335227	0.267045	0.397727	24.4898	1	24.437	1
2		4	Man	1996	Student	2	3	1	1	1	4	1	3	3	3	1	0	0	0	0	0	1	0	0	1	0	0	103	189	28.8346	HÃ„RKIS-MAKARONILAATIKKO L raaka makaroni , LIHA-MAKARONILAATIKKO	2	69	126	241	5	Amerikansalaatti, Porkkanaraaste, Kurkku, HÃ„RKIS-MAKARONILAATIKKO L raaka makaroni , LIHA-MAKARONILAATIKKO	436	1	1	25.437	2	0.552752	0.158257	0.288991	28.8346	2	25.437	1
3		4	Man	1999	Student	1	4	1	1	1	2	1	3	2	3	0	0	1	0	0	2	1	0	5	0	0	2	89	189	24.9153	HÃ„RKIS-MAKARONILAATIKKO L raaka makaroni , LIHA-MAKARONILAATIKKO	2	110	182	532	5	Amerikansalaatti, Porkkanaraaste, ANANASSÃ„ILYKE, HÃ„RKIS-MAKARONILAATIKKO L raaka makaroni , LIHA-MAKARONILAATIKKO	824	1	1	22.4534	2	0.645631	0.133495	0.220874	24.9153	1	22.4534	1
3		4	Man	1996	Student	2	5	1	1	1	2	1	1	2	3	0	1	0	0	0	0	1	0	1	0	0	0	70	182	21.1327	HÃ„RKIS-MAKARONILAATIKKO L raaka makaroni , LIHA-MAKARONILAATIKKO	2	81	151	184	5	Amerikansalaatti, Kurkku, ANANASSÃ„ILYKE, HÃ„RKIS-MAKARONILAATIKKO L raaka makaroni , LIHA-MAKARONILAATIKKO	416	1	1	25.4534	2	0.442308	0.194712	0.362981	21.1327	1	25.4534	1
3		4	Man	1993	Student	3	4	1	1	1	1	1	2	2	5	0	0	1	0	0	1	1	0	0	2	0	0	75	178	23.6713	HÃ„RKIS-MAKARONILAATIKKO L raaka makaroni , LIHA-MAKARONILAATIKKO	2	102	362	432	6	Amerikansalaatti, Porkkanaraaste, Kurkku, ANANASSÃ„ILYKE, HÃ„RKIS-MAKARONILAATIKKO L raaka makaroni , LIHA-MAKARONILAATIKKO	896	1	1	28.4534	2	0.482143	0.113839	0.404018	23.6713	1	28.4534	1
3		4	Man	1984	Student	1	4	1	1	1	4	1	4	2	2	0	1	0	0	0	0	2	0	0	5	0	0	78	184	23.0388	HÃ„RKIS-MAKARONILAATIKKO L raaka makaroni , LIHA-MAKARONILAATIKKO	2	159	132	71	6	Amerikansalaatti, Porkkanaraaste, Kurkku, ANANASSÃ„ILYKE, HÃ„RKIS-MAKARONILAATIKKO L raaka makaroni , LIHA-MAKARONILAATIKKO	362	1	1	37.4534	2	0.196133	0.439227	0.364641	23.0388	1	37.4534	2
4		4	Man	1997	Student	1	4	1	1	2	10	1	4	2	3	1	0	0	0	0	1	0	0	2	0	0	0	86	186	24.8584	LIHA-MAKARONILAATIKKO	1	257	0	558	5	Amerikansalaatti, Porkkanaraaste, Kurkku, ANANASSÃ„ILYKE, LIHA-MAKARONILAATIKKO	815	0	1	24.4562	3	0.684663	0.315337	0	24.8584	1	24.4562	1
4		1	Man	2001	Student	1	4	1	2	2	10	1	3	2	4	1	0	0	0	0	0	1	0	0	1	0	0	81	188	22.9176	LIHA-MAKARONILAATIKKO	1	141	0	317	4	Porkkanaraaste, Kurkku, ANANASSÃ„ILYKE, LIHA-MAKARONILAATIKKO	458	0	1	20.4562	3	0.69214	0.30786	0	22.9176	1	20.4562	1
3		2	Man	1997	Student	2	4	1	2	2	10	1	2	2	2	1	0	0	0	0	0	1	0	0	1	0	2	74	188	20.9371	LIHA-MAKARONILAATIKKO	1	185	0	364	5	Amerikansalaatti, Porkkanaraaste, Kurkku, ANANASSÃ„ILYKE, LIHA-MAKARONILAATIKKO	549	0	1	24.4534	3	0.663024	0.336976	0	20.9371	1	24.4534	1
3		3	Man	1996	Student	1	4	1	2	2	10	1	3	2	1	0	0	0	0	0	0	1	0	0	1	0	0	105	185	30.6793	LIHA-MAKARONILAATIKKO	1	130	0	492	3	Amerikansalaatti, ANANASSÃ„ILYKE, LIHA-MAKARONILAATIKKO	622	0	1	25.4534	3	0.790997	0.209003	0	30.6793	3	25.4534	1
3		3	Man	1986	Student	1	4	1	2	2	10	1	2	3	5	0	0	0	0	1	3	3	0	0	6	0	0	60	175	19.5918	LIHA-MAKARONILAATIKKO	1	106	0	543	5	Amerikansalaatti, Porkkanaraaste, Kurkku, ANANASSÃ„ILYKE, LIHA-MAKARONILAATIKKO	649	0	1	35.4534	3	0.836672	0.163328	0	19.5918	1	35.4534	2
1		1	Man	1977	Unemployed	2	4	1	1	2	10	1	2	2	3	0	0	0	0	1	0	1	0	0	1	0	2	120	189	33.5937	LIHA-MAKARONILAATIKKO	1	153	0	326	5	Amerikansalaatti, Porkkanaraaste, Kurkku, Ananas, LIHA-MAKARONILAATIKKO	479	0	1	44.3219	3	0.680585	0.319415	0	33.5937	3	44.3219	2
2		2	Man	1973	Unemployed	3	4	1	1	1	3	2	10	1	4	0	0	0	0	0	0	2	0	0	1	0	0	90	186	26.0146	HÃ„RKIS-MAKARONILAATIKKO L raaka makaroni	1	198	196	0	5	Amerikansalaatti, Porkkanaraaste, Kurkku, Ananas, HÃ„RKIS-MAKARONILAATIKKO L raaka makaroni	394	1	0	48.437	1	0	0.502538	0.497462	26.0146	2	48.437	3
2		2	Man	1958	Unemployed	2	3	1	1	1	2	1	2	2	3	0	1	0	0	0	0	1	0	1	0	0	0	89	174	29.3962	LIHA-MAKARONILAATIKKO, HÃ„RKIS-MAKARONILAATIKKO L raaka makaroni	2	105	113	130	6	Amerikansalaatti, Porkkanaraaste, Kurkku, Ananas, LIHA-MAKARONILAATIKKO, HÃ„RKIS-MAKARONILAATIKKO L raaka makaroni	348	1	1	63.437	2	0.373563	0.301724	0.324713	29.3962	2	63.437	3
3		4	Man	1959	Unemployed	2	4	2	2	2	10	1	2	2	4	0	0	0	0	0	0	0	0	0	0	0	3	119	183	35.5341	LIHA-MAKARONILAATIKKO	1	156	0	228	5	Amerikansalaatti, Porkkanaraaste, Kurkku, ANANASSÃ„ILYKE, LIHA-MAKARONILAATIKKO	384	0	1	62.4534	3	0.59375	0.40625	0	35.5341	3	62.4534	3
1		1	NA	NA	NA	NA	NA	NA	NA	NA	NA	NA	NA	NA	NA	NA	NA	NA	NA	NA	NA	NA	NA	NA	NA	NA	NA	NA	NA	NA	LIHA-MAKARONILAATIKKO, HÃ„RKIS-MAKARONILAATIKKO L raaka makaroni	2	74	118	130	5	Amerikansalaatti, Porkkanaraaste, Kurkku, LIHA-MAKARONILAATIKKO, HÃ„RKIS-MAKARONILAATIKKO L raaka makaroni	322	1	1		2	0.403727	0.229814	0.36646	NA
1		3	Other	1985	Student	3	3	1	1	1	3	2	10	2	4	0	0	2	0	0	0	0	0	0	0	0	1	60	162	22.8624	HÃ„RKIS-MAKARONILAATIKKO L raaka makaroni	1	220	386	0	5	Amerikansalaatti, Porkkanaraaste, Kurkku, Ananas, HÃ„RKIS-MAKARONILAATIKKO L raaka makaroni	606	1	0	36.3219	1	0	0.363036	0.636964	22.8624	1	36.3219	2
1		4	Other	1961	Unemployed	3	3	1	1	1	2	1	2	1	3	1	0	0	0	0	0	1	0	1	0	0	1	81	182	24.4536	HÃ„RKIS-MAKARONILAATIKKO L raaka makaroni , LIHA-MAKARONILAATIKKO	2	203	85	126	6	Amerikansalaatti, Porkkanaraaste, Kurkku, Ananas, HÃ„RKIS-MAKARONILAATIKKO L raaka makaroni , LIHA-MAKARONILAATIKKO	414	1	1	60.3219	2	0.304348	0.490338	0.205314	24.4536	1	60.3219	3
1		1	Woman	1995	Employed	3	2	1	1	1	4	2	10	1	3	0	0	0	0	0	0	1	0	0	1	0	1	68	168	24.093	HÃ„RKIS-MAKARONILAATIKKO L raaka makaroni	1	137	340	0	5	Amerikansalaatti, Porkkanaraaste, Kurkku, Ananas, HÃ„RKIS-MAKARONILAATIKKO L raaka makaroni	477	1	0	26.3219	1	0	0.287212	0.712788	24.093	1	26.3219	1
1		1	Woman	1993	Employed	2	3	1	1	1	3	2	10	3	1	0	0	1	0	0	1	0	0	1	0	0	1	66	178	20.8307	HÃ„RKIS-MAKARONILAATIKKO L raaka makaroni	1	137	279	0	5	Amerikansalaatti, Porkkanaraaste, Kurkku, Ananas, HÃ„RKIS-MAKARONILAATIKKO L raaka makaroni	416	1	0	28.3219	1	0	0.329327	0.670673	20.8307	1	28.3219	1
1		1	Woman	1989	Employed	3	3	1	1	1	7	2	10	1	3	0	0	0	0	0	0	1	0	0	1	0	2	64	160	25	HÃ„RKIS-MAKARONILAATIKKO L raaka makaroni	1	145	229	0	5	Amerikansalaatti, Porkkanaraaste, Kurkku, Ananas, HÃ„RKIS-MAKARONILAATIKKO L raaka makaroni	374	1	0	32.3219	1	0	0.387701	0.612299	25	2	32.3219	2
1		1	Woman	1991	Employed	2	3	1	1	1	4	1	3	1	3	0	0	0	0	0	0	0	0	0	0	0	0	65	174	21.4692	LIHA-MAKARONILAATIKKO, HÃ„RKIS-MAKARONILAATIKKO L raaka makaroni	2	123	73	100	6	Amerikansalaatti, Porkkanaraaste, Kurkku, Ananas, LIHA-MAKARONILAATIKKO, HÃ„RKIS-MAKARONILAATIKKO L raaka makaroni	296	1	1	30.3219	2	0.337838	0.415541	0.246622	21.4692	1	30.3219	2
1		1	Woman	1979	Employed	2	4	1	1	1	6	1	3	1	4	0	1	0	0	0	0	1	0	0	1	0	1	76	167	27.2509	LIHA-MAKARONILAATIKKO, HÃ„RKIS-MAKARONILAATIKKO L raaka makaroni	2	171	74	348	6	Amerikansalaatti, Porkkanaraaste, Kurkku, Ananas, LIHA-MAKARONILAATIKKO, HÃ„RKIS-MAKARONILAATIKKO L raaka makaroni	593	1	1	42.3219	2	0.586847	0.288364	0.124789	27.2509	2	42.3219	2
1		1	Woman	1973	Employed	4	4	1	1	1	3	1	4	1	4	0	0	0	0	1	1	2	0	1	0	0	1	62	166	22.4996	LIHA-MAKARONILAATIKKO, HÃ„RKIS-MAKARONILAATIKKO L raaka makaroni	2	116	229	180	4	Porkkanaraaste, Ananas, LIHA-MAKARONILAATIKKO, HÃ„RKIS-MAKARONILAATIKKO L raaka makaroni	525	1	1	48.3219	2	0.342857	0.220952	0.43619	22.4996	1	48.3219	3
1		1	Woman	1961	Employed	3	4	1	1	1	3	1	3	2	3	0	1	0	0	0	0	0	0	0	0	0	1	71	169	24.8591	LIHA-MAKARONILAATIKKO, HÃ„RKIS-MAKARONILAATIKKO L raaka makaroni	2	102	115	126	5	Porkkanaraaste, Kurkku, Ananas, LIHA-MAKARONILAATIKKO, HÃ„RKIS-MAKARONILAATIKKO L raaka makaroni	343	1	1	60.3219	2	0.367347	0.297376	0.335277	24.8591	1	60.3219	3
1		1	Woman	1986	Employed	2	4	1	1	2	10	1	1	2	4	0	0	0	0	2	0	2	0	0	3	0	3	140	160	54.6875	LIHA-MAKARONILAATIKKO	1	144	0	299	5	Amerikansalaatti, Porkkanaraaste, Kurkku, Ananas, LIHA-MAKARONILAATIKKO	443	0	1	35.3219	3	0.674944	0.325056	0	54.6875	3	35.3219	2
1		1	Woman	1981	Employed	2	4	1	1	2	10	1	3	2	2	0	0	0	0	0	0	1	0	1	0	0	1	53	156	21.7784	LIHA-MAKARONILAATIKKO	1	134	0	191	5	Amerikansalaatti, Porkkanaraaste, Kurkku, Ananas, LIHA-MAKARONILAATIKKO	325	0	1	40.3219	3	0.587692	0.412308	0	21.7784	1	40.3219	2
1		1	Woman	1979	Employed	3	4	1	1	2	10	1	2	1	4	0	0	0	0	0	0	1	0	0	2	0	2	51	160	19.9219	LIHA-MAKARONILAATIKKO	1	72	0	173	5	Amerikansalaatti, Porkkanaraaste, Kurkku, Ananas, LIHA-MAKARONILAATIKKO	245	0	1	42.3219	3	0.706122	0.293878	0	19.9219	1	42.3219	2
1		1	Woman	1968	Employed	2	4	1	1	2	10	1	2	1	3	0	0	0	0	1	0	1	0	1	0	0	1	57	152	24.6711	LIHA-MAKARONILAATIKKO	1	123	0	130	5	Amerikansalaatti, Porkkanaraaste, Kurkku, Ananas, LIHA-MAKARONILAATIKKO	253	0	1	53.3219	3	0.513834	0.486166	0	24.6711	1	53.3219	3
4		1	Woman	1990	Employed	2	4	1	1	2	10	1	6	2	2	0	0	0	0	0	1	0	0	1	0	0	0	74	173	24.7252	LIHA-MAKARONILAATIKKO	1	122	0	95	4	Amerikansalaatti, Porkkanaraaste, Kurkku, LIHA-MAKARONILAATIKKO	217	0	1	31.4562	3	0.437788	0.562212	0	24.7252	1	31.4562	2
1		2	Woman	1993	Employed	3	3	1	1	1	2	1	2	2	1	0	1	0	0	0	0	1	0	0	1	0	1	75	173	25.0593	HÃ„RKIS-MAKARONILAATIKKO L raaka makaroni	1	186	232	0	4	Amerikansalaatti, Kurkku, Ananas, HÃ„RKIS-MAKARONILAATIKKO L raaka makaroni	418	1	0	28.3219	1	0	0.444976	0.555024	25.0593	2	28.3219	1
1		2	Woman	1989	Employed	2	3	1	1	1	1	2	10	1	1	0	0	0	0	0	0	0	0	0	0	0	0	60	171	20.5191	HÃ„RKIS-MAKARONILAATIKKO L raaka makaroni	1	137	199	0	3	Amerikansalaatti, Kurkku, HÃ„RKIS-MAKARONILAATIKKO L raaka makaroni	336	1	0	32.3219	1	0	0.407738	0.592262	20.5191	1	32.3219	2
1		2	Woman	1977	Employed	4	2	1	1	1	2	2	10	1	3	0	0	0	0	0	0	1	0	0	2	0	3	90	172	30.4218	HÃ„RKIS-MAKARONILAATIKKO L raaka makaroni	1	117	216	0	3	Amerikansalaatti, Kurkku, HÃ„RKIS-MAKARONILAATIKKO L raaka makaroni	333	1	0	44.3219	1	0	0.351351	0.648649	30.4218	3	44.3219	2
1		2	Woman	1968	Employed	3	3	1	1	1	1	2	10	2	3	0	0	0	0	0	0	1	0	1	0	0	0	81	165	29.7521	HÃ„RKIS-MAKARONILAATIKKO L raaka makaroni	1	225	206	0	4	Amerikansalaatti, Kurkku, Ananas, HÃ„RKIS-MAKARONILAATIKKO L raaka makaroni	431	1	0	53.3219	1	0	0.522042	0.477958	29.7521	2	53.3219	3
1		2	Woman	1966	Employed	5	3	1	1	1	2	2	10	1	1	0	2	0	0	0	2	0	0	1	0	0	1	75	165	27.5482	HÃ„RKIS-MAKARONILAATIKKO L raaka makaroni	1	192	214	0	5	Amerikansalaatti, Porkkanaraaste, Kurkku, Ananas, HÃ„RKIS-MAKARONILAATIKKO L raaka makaroni	406	1	0	55.3219	1	0	0.472906	0.527094	27.5482	2	55.3219	3
1		2	Woman	1968	Employed	2	4	1	1	1	3	1	2	1	4	0	0	0	0	0	0	1	0	0	2	0	1	87	166	31.5721	LIHA-MAKARONILAATIKKO, HÃ„RKIS-MAKARONILAATIKKO L raaka makaroni	2	133	61	133	6	Amerikansalaatti, Porkkanaraaste, Kurkku, Ananas, LIHA-MAKARONILAATIKKO, HÃ„RKIS-MAKARONILAATIKKO L raaka makaroni	327	1	1	53.3219	2	0.406728	0.406728	0.186544	31.5721	3	53.3219	3
1		2	Woman	1964	Employed	2	4	1	1	2	10	1	3	3	2	0	0	0	0	0	0	0	0	0	0	1	1	63	165	23.1405	LIHA-MAKARONILAATIKKO	1	88	0	208	5	Amerikansalaatti, Porkkanaraaste, Kurkku, Ananas, LIHA-MAKARONILAATIKKO	296	0	1	57.3219	3	0.702703	0.297297	0	23.1405	1	57.3219	3
1		2	Woman	1962	Employed	4	3	1	1	1	1	2	10	2	3	0	0	0	0	0	1	1	0	6	0	0	2	55	167	19.721	LIHA-MAKARONILAATIKKO	1	134	0	206	5	Amerikansalaatti, Porkkanaraaste, Kurkku, Ananas, LIHA-MAKARONILAATIKKO	340	0	1	59.3219	3	0.605882	0.394118	0	19.721	1	59.3219	3
2		2	Woman	1994	Employed	2	3	1	1	1	2	2	10	2	2	0	0	0	0	0	0	1	0	2	0	0	0	60	168	21.2585	HÃ„RKIS-MAKARONILAATIKKO L raaka makaroni	1	171	249	0	5	Amerikansalaatti, Porkkanaraaste, Kurkku, Ananas, HÃ„RKIS-MAKARONILAATIKKO L raaka makaroni	420	1	0	27.437	1	0	0.407143	0.592857	21.2585	1	27.437	1
2		2	Woman	1990	Employed	2	4	1	1	1	1	2	10	2	1	0	0	0	0	0	0	1	0	0	1	0	0	85	162	32.3884	HÃ„RKIS-MAKARONILAATIKKO L raaka makaroni	1	70	263	0	4	Amerikansalaatti, Porkkanaraaste, Kurkku, HÃ„RKIS-MAKARONILAATIKKO L raaka makaroni	333	1	0	31.437	1	0	0.21021	0.78979	32.3884	3	31.437	2
2		2	Woman	1981	Employed	2	3	1	1	1	1	2	10	1	2	0	1	0	0	0	0	1	0	1	0	0	0	80	179	24.968	HÃ„RKIS-MAKARONILAATIKKO L raaka makaroni	1	119	238	0	5	Amerikansalaatti, Porkkanaraaste, Kurkku, Ananas, HÃ„RKIS-MAKARONILAATIKKO L raaka makaroni	357	1	0	40.437	1	0	0.333333	0.666667	24.968	2	40.437	2
2		2	Woman	1969	Employed	2	4	1	1	1	4	1	2	1	2	0	0	1	0	0	0	1	0	0	1	0	0	120	166	43.5477	LIHA-MAKARONILAATIKKO, HÃ„RKIS-MAKARONILAATIKKO L raaka makaroni	2	117	93	64	5	Amerikansalaatti, Porkkanaraaste, Ananas, LIHA-MAKARONILAATIKKO, HÃ„RKIS-MAKARONILAATIKKO L raaka makaroni	274	1	1	52.437	2	0.233577	0.427007	0.339416	43.5477	3	52.437	3
2		2	Woman	1964	Employed	2	3	1	1	1	3	1	2	1	4	0	0	0	0	0	0	1	0	2	0	0	0	85	169	29.7609	LIHA-MAKARONILAATIKKO, HÃ„RKIS-MAKARONILAATIKKO L raaka makaroni	2	110	113	187	6	Amerikansalaatti, Porkkanaraaste, Kurkku, Ananas, LIHA-MAKARONILAATIKKO, HÃ„RKIS-MAKARONILAATIKKO L raaka makaroni	410	1	1	57.437	2	0.456098	0.268293	0.27561	29.7609	2	57.437	3
2		2	Woman	1960	Employed	2	4	1	1	1	3	1	3	3	4	0	0	0	0	0	1	0	0	0	1	0	0	80	166	29.0318	LIHA-MAKARONILAATIKKO, HÃ„RKIS-MAKARONILAATIKKO L raaka makaroni	2	151	123	83	6	Amerikansalaatti, Porkkanaraaste, Kurkku, Ananas, LIHA-MAKARONILAATIKKO, HÃ„RKIS-MAKARONILAATIKKO L raaka makaroni	357	1	1	61.437	2	0.232493	0.422969	0.344538	29.0318	2	61.437	3
2		2	Woman	1989	Employed	2	2	1	1	2	10	1	2	2	2	0	0	0	0	0	0	1	0	0	1	0	0	62	150	27.5556	LIHA-MAKARONILAATIKKO	1	47	0	338	3	Amerikansalaatti, Kurkku, LIHA-MAKARONILAATIKKO	385	0	1	32.437	3	0.877922	0.122078	0	27.5556	2	32.437	2
3		2	Woman	1970	Employed	2	4	1	1	1	2	1	2	2	2	0	0	0	0	0	0	0	0	0	0	0	0	88	168	31.1791	LIHA-MAKARONILAATIKKO, HÃ„RKIS-MAKARONILAATIKKO L raaka makaroni	2	151	68	207	6	Amerikansalaatti, Porkkanaraaste, Kurkku, ANANASSÃ„ILYKE, LIHA-MAKARONILAATIKKO, HÃ„RKIS-MAKARONILAATIKKO L raaka makaroni	426	1	1	51.4534	2	0.485915	0.35446	0.159624	31.1791	3	51.4534	3
4		2	Woman	1977	Employed	1	3	1	1	2	10	1	2	1	3	0	0	1	0	0	1	0	0	0	1	0	2	110	175	35.9184	LIHA-MAKARONILAATIKKO	1	147	0	294	5	Amerikansalaatti, Porkkanaraaste, Kurkku, ANANASSÃ„ILYKE, LIHA-MAKARONILAATIKKO	441	0	1	44.4562	3	0.666667	0.333333	0	35.9184	3	44.4562	2
4		2	Woman	1972	Employed	1	4	1	1	2	10	1	5	1	4	0	0	0	0	1	1	0	0	0	2	0	2	80	174	26.4236	LIHA-MAKARONILAATIKKO	1	119	0	179	5	Amerikansalaatti, Porkkanaraaste, Kurkku, ANANASSÃ„ILYKE, LIHA-MAKARONILAATIKKO	298	0	1	49.4562	3	0.600671	0.399329	0	26.4236	2	49.4562	3
1		3	Woman	1987	Employed	2	4	1	1	1	5	2	10	2	3	0	0	0	0	0	0	0	0	0	0	0	0	60	168	21.2585	HÃ„RKIS-MAKARONILAATIKKO L raaka makaroni	1	123	230	0	5	Amerikansalaatti, Porkkanaraaste, Kurkku, Ananas, HÃ„RKIS-MAKARONILAATIKKO L raaka makaroni	353	1	0	34.3219	1	0	0.348442	0.651558	21.2585	1	34.3219	2
1		3	Woman	1989	Employed	3	3	1	1	1	3	1	3	1	4	1	0	0	0	0	0	0	0	0	0	0	1	69	167	24.7409	HÃ„RKIS-MAKARONILAATIKKO L raaka makaroni , LIHA-MAKARONILAATIKKO	2	75	93	159	6	Amerikansalaatti, Porkkanaraaste, Kurkku, Ananas, HÃ„RKIS-MAKARONILAATIKKO L raaka makaroni , LIHA-MAKARONILAATIKKO	327	1	1	32.3219	2	0.486239	0.229358	0.284404	24.7409	1	32.3219	2
1		3	Woman	1967	Employed	4	3	1	1	1	2	1	3	1	2	0	1	0	0	0	1	0	0	1	0	0	1	70	163	26.3465	HÃ„RKIS-MAKARONILAATIKKO L raaka makaroni , LIHA-MAKARONILAATIKKO	2	206	172	118	6	Amerikansalaatti, Porkkanaraaste, Kurkku, Ananas, HÃ„RKIS-MAKARONILAATIKKO L raaka makaroni , LIHA-MAKARONILAATIKKO	496	1	1	54.3219	2	0.237903	0.415323	0.346774	26.3465	2	54.3219	3
1		3	Woman	1963	Employed	2	4	1	1	1	2	1	3	2	3	0	0	0	0	0	0	0	0	0	0	0	2	99	175	32.3265	HÃ„RKIS-MAKARONILAATIKKO L raaka makaroni , LIHA-MAKARONILAATIKKO	2	154	143	126	6	Amerikansalaatti, Porkkanaraaste, Kurkku, Ananas, HÃ„RKIS-MAKARONILAATIKKO L raaka makaroni , LIHA-MAKARONILAATIKKO	423	1	1	58.3219	2	0.297872	0.364066	0.338061	32.3265	3	58.3219	3
1		3	Woman	1959	Employed	2	1	1	1	1	5	1	5	1	1	0	0	0	0	0	0	0	0	0	0	0	0	90	158	36.0519	HÃ„RKIS-MAKARONILAATIKKO L raaka makaroni , LIHA-MAKARONILAATIKKO	2	147	78	129	6	Amerikansalaatti, Porkkanaraaste, Kurkku, Ananas, HÃ„RKIS-MAKARONILAATIKKO L raaka makaroni , LIHA-MAKARONILAATIKKO	354	1	1	62.3219	2	0.364407	0.415254	0.220339	36.0519	3	62.3219	3
1		3	Woman	1976	Employed	1	5	1	1	2	10	1	3	2	5	0	0	1	0	0	0	1	0	1	0	0	1	62	172	20.9573	LIHA-MAKARONILAATIKKO	1	72	0	259	4	Amerikansalaatti, Porkkanaraaste, Kurkku, LIHA-MAKARONILAATIKKO	331	0	1	45.3219	3	0.782477	0.217523	0	20.9573	1	45.3219	3
2		3	Woman	1986	Employed	1	4	1	1	1	1	1	1	2	2	0	0	0	0	0	1	1	0	0	2	0	0	60	165	22.0386	HÃ„RKIS-MAKARONILAATIKKO L raaka makaroni , LIHA-MAKARONILAATIKKO	2	109	66	107	6	Amerikansalaatti, Porkkanaraaste, Kurkku, Ananas, HÃ„RKIS-MAKARONILAATIKKO L raaka makaroni , LIHA-MAKARONILAATIKKO	282	1	1	35.437	2	0.379433	0.386525	0.234043	22.0386	1	35.437	2
3		3	Woman	1986	Employed	2	4	1	1	1	3	1	2	1	2	0	1	0	0	0	0	0	0	0	0	0	2	71	174	23.4509	HÃ„RKIS-MAKARONILAATIKKO L raaka makaroni , LIHA-MAKARONILAATIKKO	2	96	158	156	6	Amerikansalaatti, Porkkanaraaste, Kurkku, ANANASSÃ„ILYKE, HÃ„RKIS-MAKARONILAATIKKO L raaka makaroni , LIHA-MAKARONILAATIKKO	410	1	1	35.4534	2	0.380488	0.234146	0.385366	23.4509	1	35.4534	2
3		3	Woman	1965	Employed	2	4	1	1	1	2	1	1	2	3	0	1	0	0	0	1	0	0	0	1	0	0	60	158	24.0346	HÃ„RKIS-MAKARONILAATIKKO L raaka makaroni , LIHA-MAKARONILAATIKKO	2	73	110	52	6	Amerikansalaatti, Porkkanaraaste, Kurkku, ANANASSÃ„ILYKE, HÃ„RKIS-MAKARONILAATIKKO L raaka makaroni , LIHA-MAKARONILAATIKKO	235	1	1	56.4534	2	0.221277	0.310638	0.468085	24.0346	1	56.4534	3
3		3	Woman	1984	Employed	3	3	1	1	2	10	1	3	2	4	1	0	0	0	0	0	1	0	2	0	0	1	52	155	21.6441	LIHA-MAKARONILAATIKKO	1	85	0	214	5	Amerikansalaatti, Porkkanaraaste, Kurkku, ANANASSÃ„ILYKE, LIHA-MAKARONILAATIKKO	299	0	1	37.4534	3	0.715719	0.284281	0	21.6441	1	37.4534	2
3		3	Woman	1970	Employed	2	4	2	1	2	10	1	2	2	4	0	0	0	0	0	0	0	0	0	0	0	0	96	173	32.0759	LIHA-MAKARONILAATIKKO	1	76	0	172	5	Amerikansalaatti, Porkkanaraaste, Kurkku, ANANASSÃ„ILYKE, LIHA-MAKARONILAATIKKO	248	0	1	51.4534	3	0.693548	0.306452	0	32.0759	3	51.4534	3
4		3	Woman	1987	Employed	3	2	1	1	1	2	2	10	2	1	0	1	0	0	0	0	0	0	0	0	0	0	63	167	22.5896	HÃ„RKIS-MAKARONILAATIKKO L raaka makaroni	1	96	155	0	5	Amerikansalaatti, Porkkanaraaste, Kurkku, ANANASSÃ„ILYKE, HÃ„RKIS-MAKARONILAATIKKO L raaka makaroni	251	1	0	34.4562	1	0	0.38247	0.61753	22.5896	1	34.4562	2
4		3	Woman	1995	Employed	2	3	1	1	1	2	1	3	1	3	0	1	0	0	1	1	1	0	0	2	0	0	80	160	31.25	HÃ„RKIS-MAKARONILAATIKKO L raaka makaroni , LIHA-MAKARONILAATIKKO	2	83	115	150	4	Porkkanaraaste, Kurkku, HÃ„RKIS-MAKARONILAATIKKO L raaka makaroni , LIHA-MAKARONILAATIKKO	348	1	1	26.4562	2	0.431034	0.238506	0.33046	31.25	3	26.4562	1
4		3	Woman	1981	Employed	2	4	1	1	2	10	1	2	2	2	0	0	0	0	0	2	0	0	0	2	0	0	79	176	25.5036	LIHA-MAKARONILAATIKKO	1	161	0	292	4	Amerikansalaatti, Porkkanaraaste, Kurkku, LIHA-MAKARONILAATIKKO	453	0	1	40.4562	3	0.644592	0.355408	0	25.5036	2	40.4562	2
4		3	Woman	1975	Employed	3	4	1	1	2	10	1	3	2	4	0	0	0	0	0	0	0	0	0	0	0	1	88	170	30.4498	LIHA-MAKARONILAATIKKO	1	84	0	136	5	Amerikansalaatti, Porkkanaraaste, Kurkku, ANANASSÃ„ILYKE, LIHA-MAKARONILAATIKKO	220	0	1	46.4562	3	0.618182	0.381818	0	30.4498	3	46.4562	3
1		4	Woman	1968	Employed	3	4	1	1	1	1	2	10	1	3	0	0	0	0	0	1	0	0	1	0	0	1	90	174	29.7265	HÃ„RKIS-MAKARONILAATIKKO L raaka makaroni	1	111	167	0	5	Amerikansalaatti, Porkkanaraaste, Kurkku, Ananas, HÃ„RKIS-MAKARONILAATIKKO L raaka makaroni	278	1	0	53.3219	1	0	0.399281	0.600719	29.7265	2	53.3219	3
1		4	Woman	1990	Employed	2	4	1	1	1	4	1	4	2	2	0	0	0	0	0	0	0	0	0	0	0	2	68	159	26.8977	HÃ„RKIS-MAKARONILAATIKKO L raaka makaroni , LIHA-MAKARONILAATIKKO	2	82	97	243	5	Amerikansalaatti, Porkkanaraaste, Kurkku, HÃ„RKIS-MAKARONILAATIKKO L raaka makaroni , LIHA-MAKARONILAATIKKO	422	1	1	31.3219	2	0.575829	0.194313	0.229858	26.8977	2	31.3219	2
1		4	Woman	1990	Employed	4	2	1	1	1	1	1	3	1	2	0	0	1	0	0	0	2	0	1	0	0	0	56	156	23.0112	HÃ„RKIS-MAKARONILAATIKKO L raaka makaroni , LIHA-MAKARONILAATIKKO	2	141	179	229	6	Amerikansalaatti, Porkkanaraaste, Kurkku, Ananas, HÃ„RKIS-MAKARONILAATIKKO L raaka makaroni , LIHA-MAKARONILAATIKKO	549	1	1	31.3219	2	0.417122	0.256831	0.326047	23.0112	1	31.3219	2
1		4	Woman	1967	Employed	2	4	1	1	1	4	1	4	3	4	0	0	0	0	0	0	0	0	0	0	0	0	49	156	20.1348	HÃ„RKIS-MAKARONILAATIKKO L raaka makaroni , LIHA-MAKARONILAATIKKO	2	107	118	236	6	Amerikansalaatti, Porkkanaraaste, Kurkku, Ananas, HÃ„RKIS-MAKARONILAATIKKO L raaka makaroni , LIHA-MAKARONILAATIKKO	461	1	1	54.3219	2	0.511931	0.232104	0.255965	20.1348	1	54.3219	3
1		4	Woman	1965	Employed	2	4	1	1	1	6	1	3	2	4	0	2	0	0	0	1	0	0	0	0	1	3	74	163	27.852	HÃ„RKIS-MAKARONILAATIKKO L raaka makaroni , LIHA-MAKARONILAATIKKO	2	139	135	166	6	Amerikansalaatti, Porkkanaraaste, Kurkku, Ananas, HÃ„RKIS-MAKARONILAATIKKO L raaka makaroni , LIHA-MAKARONILAATIKKO	440	1	1	56.3219	2	0.377273	0.315909	0.306818	27.852	2	56.3219	3
2		4	Woman	1995	Employed	2	3	1	1	1	5	1	5	2	3	0	0	0	0	0	0	1	0	0	1	0	0	54	155	22.4766	HÃ„RKIS-MAKARONILAATIKKO L raaka makaroni , LIHA-MAKARONILAATIKKO	2	95	147	114	6	Amerikansalaatti, Porkkanaraaste, Kurkku, Ananas, HÃ„RKIS-MAKARONILAATIKKO L raaka makaroni , LIHA-MAKARONILAATIKKO	356	1	1	26.437	2	0.320225	0.266854	0.412921	22.4766	1	26.437	1
2		4	Woman	1991	Employed	1	4	1	1	1	3	1	2	1	2	0	1	0	0	0	1	1	0	0	2	0	0	81	178	25.565	HÃ„RKIS-MAKARONILAATIKKO L raaka makaroni , LIHA-MAKARONILAATIKKO	2	190	87	171	6	Amerikansalaatti, Porkkanaraaste, Kurkku, Ananas, HÃ„RKIS-MAKARONILAATIKKO L raaka makaroni , LIHA-MAKARONILAATIKKO	448	1	1	30.437	2	0.381696	0.424107	0.194196	25.565	2	30.437	2
2		4	Woman	1964	Employed	3	3	1	1	1	2	1	2	1	2	0	0	0	0	0	0	0	0	0	0	0	1	69	175	22.5306	HÃ„RKIS-MAKARONILAATIKKO L raaka makaroni , LIHA-MAKARONILAATIKKO	2	64	138	48	5	Amerikansalaatti, Porkkanaraaste, Kurkku, HÃ„RKIS-MAKARONILAATIKKO L raaka makaroni , LIHA-MAKARONILAATIKKO	250	1	1	57.437	2	0.192	0.256	0.552	22.5306	1	57.437	3
4		4	Woman	1965	Employed	3	2	1	1	1	2	1	4	2	3	0	0	0	0	1	0	0	0	0	0	0	0	58	160	22.6562	HÃ„RKIS-MAKARONILAATIKKO L raaka makaroni , LIHA-MAKARONILAATIKKO	2	89	120	62	6	Amerikansalaatti, Porkkanaraaste, Kurkku, ANANASSÃ„ILYKE, HÃ„RKIS-MAKARONILAATIKKO L raaka makaroni , LIHA-MAKARONILAATIKKO	271	1	1	56.4562	2	0.228782	0.328413	0.442804	22.6562	1	56.4562	3
1		1	Woman	1969	Employed	2	4	1	2	1	7	1	5	2	3	0	0	0	0	1	1	0	0	0	1	0	1	79	167	28.3266	LIHA-MAKARONILAATIKKO, HÃ„RKIS-MAKARONILAATIKKO L raaka makaroni	2	138	34	85	6	Amerikansalaatti, Porkkanaraaste, Kurkku, Ananas, LIHA-MAKARONILAATIKKO, HÃ„RKIS-MAKARONILAATIKKO L raaka makaroni	257	1	1	52.3219	2	0.330739	0.536965	0.132296	28.3266	2	52.3219	3
1		1	Woman	1963	Employed	2	4	2	2	2	10	1	2	2	2	0	0	0	0	0	1	0	0	0	2	0	1	70	162	26.6728	LIHA-MAKARONILAATIKKO	1	163	0	275	5	Amerikansalaatti, Porkkanaraaste, Kurkku, Ananas, LIHA-MAKARONILAATIKKO	438	0	1	58.3219	3	0.627854	0.372146	0	26.6728	2	58.3219	3
1		2	Woman	1961	Employed	1	4	2	2	2	10	1	3	2	3	0	0	0	0	0	0	0	0	0	0	0	3	0	0		HÃ„RKIS-MAKARONILAATIKKO L raaka makaroni	1	169	275	0	5	Amerikansalaatti, Porkkanaraaste, Kurkku, Ananas, HÃ„RKIS-MAKARONILAATIKKO L raaka makaroni	444	1	0	60.3219	1	0	0.380631	0.619369			60.3219	3
2		2	Woman	1970	Employed	2	4	1	2	1	5	1	5	3	3	0	0	0	0	0	0	1	0	0	1	0	0	85	176	27.4406	LIHA-MAKARONILAATIKKO, HÃ„RKIS-MAKARONILAATIKKO L raaka makaroni	2	148	109	228	5	Amerikansalaatti, Porkkanaraaste, Kurkku, LIHA-MAKARONILAATIKKO, HÃ„RKIS-MAKARONILAATIKKO L raaka makaroni	485	1	1	51.437	2	0.470103	0.305155	0.224742	27.4406	2	51.437	3
1		3	Woman	1969	Employed	3	5	2	2	2	10	1	2	2	4	0	1	0	0	0	1	0	0	1	0	0	2	91	157	36.9183	LIHA-MAKARONILAATIKKO	1	145	0	304	5	Amerikansalaatti, Porkkanaraaste, Kurkku, Ananas, LIHA-MAKARONILAATIKKO	449	0	1	52.3219	3	0.67706	0.32294	0	36.9183	3	52.3219	3
1		4	Woman	1970	Employed	2	4	1	2	1	6	1	3	2	1	0	0	2	0	0	0	1	0	0	2	0	2	94	164	34.9494	HÃ„RKIS-MAKARONILAATIKKO L raaka makaroni , LIHA-MAKARONILAATIKKO	2	205	94	256	6	Amerikansalaatti, Porkkanaraaste, Kurkku, Ananas, HÃ„RKIS-MAKARONILAATIKKO L raaka makaroni , LIHA-MAKARONILAATIKKO	555	1	1	51.3219	2	0.461261	0.369369	0.169369	34.9494	3	51.3219	3
3		4	Woman	1963	Employed	3	4	1	2	1	4	2	10	2	4	0	0	0	0	0	2	0	0	0	0	0	0	75	168	26.5731	HÃ„RKIS-MAKARONILAATIKKO L raaka makaroni	1	122	214	0	4	Amerikansalaatti, Kurkku, ANANASSÃ„ILYKE, HÃ„RKIS-MAKARONILAATIKKO L raaka makaroni	336	1	0	58.4534	1	0	0.363095	0.636905	26.5731	2	58.4534	3
3		4	Woman	1965	Employed	3	1	1	2	2	10	1	3	1	2	0	0	0	0	0	1	0	0	1	0	0	0	74	125	47.36	LIHA-MAKARONILAATIKKO	1	64	0	98	4	Amerikansalaatti, Kurkku, ANANASSÃ„ILYKE, LIHA-MAKARONILAATIKKO	162	0	1	56.4534	3	0.604938	0.395062	0	47.36	3	56.4534	3
1		2	Woman	1956	Other	2	4	1	1	2	10	1	2	2	5	0	0	0	0	0	1	0	0	0	1	0	0	100	170	34.6021	LIHA-MAKARONILAATIKKO	1	159	0	179	5	Amerikansalaatti, Porkkanaraaste, Kurkku, Ananas, LIHA-MAKARONILAATIKKO	338	0	1	65.3219	3	0.529586	0.470414	0	34.6021	3	65.3219	3
3		2	Woman	1991	Other	2	3	1	1	1	3	1	2	1	3	1	0	0	0	0	1	0	0	2	0	0	0	120	164	44.6163	LIHA-MAKARONILAATIKKO, HÃ„RKIS-MAKARONILAATIKKO L raaka makaroni	2	91	122	134	5	Amerikansalaatti, Porkkanaraaste, Kurkku, LIHA-MAKARONILAATIKKO, HÃ„RKIS-MAKARONILAATIKKO L raaka makaroni	347	1	1	30.4534	2	0.386167	0.262248	0.351585	44.6163	3	30.4534	2
1		1	Woman	2000	Student	2	4	1	1	2	10	1	4	2	3	0	0	0	0	1	0	1	0	1	0	0	0	108	165	39.6694	LIHA-MAKARONILAATIKKO	1	168	0	197	5	Amerikansalaatti, Porkkanaraaste, Kurkku, Ananas, LIHA-MAKARONILAATIKKO	365	0	1	21.3219	3	0.539726	0.460274	0	39.6694	3	21.3219	1
3		1	Woman	1990	Student	3	3	1	1	1	2	2	10	2	4	0	0	0	0	1	0	1	0	1	0	0	0	58	166	21.048	HÃ„RKIS-MAKARONILAATIKKO L raaka makaroni	1	99	260	0	4	Amerikansalaatti, Porkkanaraaste, Kurkku, HÃ„RKIS-MAKARONILAATIKKO L raaka makaroni	359	1	0	31.4534	1	0	0.275766	0.724234	21.048	1	31.4534	2
3		1	Woman	1995	Student	2	3	1	1	2	3	1	2	2	2	0	1	0	0	0	0	1	0	1	0	0	1	60	156	24.6548	LIHA-MAKARONILAATIKKO	1	107	0	205	4	Amerikansalaatti, Porkkanaraaste, Kurkku, LIHA-MAKARONILAATIKKO	312	0	1	26.4534	3	0.657051	0.342949	0	24.6548	1	26.4534	1
1	Scaling error: 52g of minced meat casserole was deducted from the amount registered into the server.	2	Woman	1991	Student	2	3	1	1	2	10	1	1	2	3	0	0	0	1	0	0	1	0	0	1	1	0	70	174	23.1206	LIHA-MAKARONILAATIKKO	1	349	0	359	5	Amerikansalaatti, Porkkanaraaste, Kurkku, Ananas, LIHA-MAKARONILAATIKKO	708	0	1	30.3219	3	0.507062	0.492938	0	23.1206	1	30.3219	2
2		2	Woman	1994	Student	2	3	1	1	1	5	2	10	2	1	0	0	0	0	1	0	0	0	0	0	0	0	63	169	22.0581	HÃ„RKIS-MAKARONILAATIKKO L raaka makaroni	1	53	239	0	5	Amerikansalaatti, Porkkanaraaste, Kurkku, Ananas, HÃ„RKIS-MAKARONILAATIKKO L raaka makaroni	292	1	0	27.437	1	0	0.181507	0.818493	22.0581	1	27.437	1
2		2	Woman	1995	Student	2	3	1	1	2	10	1	2	2	3	0	0	0	0	0	0	0	0	0	0	0	0	55	165	20.202	LIHA-MAKARONILAATIKKO	1	66	0	179	4	Amerikansalaatti, Porkkanaraaste, Kurkku, LIHA-MAKARONILAATIKKO	245	0	1	26.437	3	0.730612	0.269388	0	20.202	1	26.437	1
4		2	Woman	1986	Student	3	4	1	1	2	10	1	2	1	4	0	0	1	0	0	0	0	0	0	0	0	2	65	172	21.9713	LIHA-MAKARONILAATIKKO	1	108	0	299	4	Amerikansalaatti, Porkkanaraaste, Kurkku, LIHA-MAKARONILAATIKKO	407	0	1	35.4562	3	0.734644	0.265356	0	21.9713	1	35.4562	2
2		3	Woman	1999	Student	1	4	1	1	1	6	1	4	2	2	0	0	0	0	1	0	1	0	0	1	0	0	61	171	20.8611	HÃ„RKIS-MAKARONILAATIKKO L raaka makaroni , LIHA-MAKARONILAATIKKO	2	95	88	105	6	Amerikansalaatti, Porkkanaraaste, Kurkku, Ananas, HÃ„RKIS-MAKARONILAATIKKO L raaka makaroni , LIHA-MAKARONILAATIKKO	288	1	1	22.437	2	0.364583	0.329861	0.305556	20.8611	1	22.437	1
2		3	Woman	1994	Student	2	2	1	1	1	1	1	1	2	1	0	0	0	0	0	0	1	0	0	1	0	0	65	165	23.8751	HÃ„RKIS-MAKARONILAATIKKO L raaka makaroni , LIHA-MAKARONILAATIKKO	2	113	217	184	6	Amerikansalaatti, Porkkanaraaste, Kurkku, Ananas, HÃ„RKIS-MAKARONILAATIKKO L raaka makaroni , LIHA-MAKARONILAATIKKO	514	1	1	27.437	2	0.357977	0.219844	0.422179	23.8751	1	27.437	1
2		3	Woman	2000	Student	3	3	1	1	2	10	1	3	1	3	0	0	0	0	1	0	1	0	0	1	0	0	99	176	31.9602	LIHA-MAKARONILAATIKKO	1	137	0	342	5	Amerikansalaatti, Porkkanaraaste, Kurkku, Ananas, LIHA-MAKARONILAATIKKO	479	0	1	21.437	3	0.713987	0.286013	0	31.9602	3	21.437	1
3	The amounts of foods were misscaled due to a scaling error. The components of the meal were identified from the photo and the amounts of each food item were replaced with the days mean values (excluding zero values).	3	Woman	2000	Student	2	3	1	1	1	4	2	10	2	1	0	0	0	0	0	0	0	0	0	0	0	0	71	168	25.1559	HÃ„RKIS-MAKARONILAATIKKO L raaka makaroni	1	45	161	0	3	Amerikansalaatti, Kurkku, HÃ„RKIS-MAKARONILAATIKKO L raaka makaroni	206	1	0	21.4534	1	0	0.218447	0.781553	25.1559	2	21.4534	1
3		3	Woman	1999	Student	2	3	1	1	1	2	2	10	1	1	0	0	0	0	1	0	1	0	2	0	0	0	58	168	20.5499	HÃ„RKIS-MAKARONILAATIKKO L raaka makaroni	1	93	295	0	5	Amerikansalaatti, Porkkanaraaste, Kurkku, ANANASSÃ„ILYKE, HÃ„RKIS-MAKARONILAATIKKO L raaka makaroni	388	1	0	22.4534	1	0	0.239691	0.760309	20.5499	1	22.4534	1
3		3	Woman	1998	Student	2	4	1	1	1	1	2	10	2	1	0	0	1	0	0	1	0	0	0	1	0	1	60	173	20.0474	HÃ„RKIS-MAKARONILAATIKKO L raaka makaroni	1	114	222	0	4	Amerikansalaatti, Porkkanaraaste, Kurkku, HÃ„RKIS-MAKARONILAATIKKO L raaka makaroni	336	1	0	23.4534	1	0	0.339286	0.660714	20.0474	1	23.4534	1
4		3	Woman	1995	Student	3	2	1	1	1	1	2	10	2	3	0	0	0	0	1	0	1	0	0	1	0	0	54	166	19.5965	HÃ„RKIS-MAKARONILAATIKKO L raaka makaroni	1	111	236	0	5	Amerikansalaatti, Porkkanaraaste, Kurkku, ANANASSÃ„ILYKE, HÃ„RKIS-MAKARONILAATIKKO L raaka makaroni	347	1	0	26.4562	1	0	0.319885	0.680115	19.5965	1	26.4562	1
4		3	Woman	1987	Student	2	4	1	1	2	10	1	3	2	2	0	0	0	0	1	0	1	0	0	1	0	0	65	174	21.4692	LIHA-MAKARONILAATIKKO	1	100	0	334	3	Kurkku, ANANASSÃ„ILYKE, LIHA-MAKARONILAATIKKO	434	0	1	34.4562	3	0.769585	0.230415	0	21.4692	1	34.4562	2
1		4	Woman	1989	Student	4	1	1	1	1	2	2	10	1	2	0	0	0	0	0	1	0	0	0	1	0	1	63	172	21.2953	HÃ„RKIS-MAKARONILAATIKKO L raaka makaroni	1	128	348	0	5	Amerikansalaatti, Porkkanaraaste, Kurkku, Ananas, HÃ„RKIS-MAKARONILAATIKKO L raaka makaroni	476	1	0	32.3219	1	0	0.268908	0.731092	21.2953	1	32.3219	2
1		4	Woman	2002	Student	2	4	1	1	1	2	1	3	1	3	0	0	0	0	0	2	0	0	2	0	0	1	60	165	22.0386	HÃ„RKIS-MAKARONILAATIKKO L raaka makaroni , LIHA-MAKARONILAATIKKO	2	155	198	195	5	Amerikansalaatti, Kurkku, Ananas, HÃ„RKIS-MAKARONILAATIKKO L raaka makaroni , LIHA-MAKARONILAATIKKO	548	1	1	19.3219	2	0.355839	0.282847	0.361314	22.0386	1	19.3219	1
1		4	Woman	1995	Student	2	4	1	1	2	10	1	3	2	3	0	0	0	0	0	0	2	0	2	0	0	1	65	157	26.3702	LIHA-MAKARONILAATIKKO	1	80	0	204	5	Amerikansalaatti, Porkkanaraaste, Kurkku, Ananas, LIHA-MAKARONILAATIKKO	284	0	1	26.3219	3	0.71831	0.28169	0	26.3702	2	26.3219	1
2		4	Woman	2000	Student	2	3	1	1	1	4	1	2	2	3	0	0	0	0	0	0	1	0	1	0	0	0	80	169	28.0102	HÃ„RKIS-MAKARONILAATIKKO L raaka makaroni , LIHA-MAKARONILAATIKKO	2	74	144	65	5	Amerikansalaatti, Porkkanaraaste, Kurkku, HÃ„RKIS-MAKARONILAATIKKO L raaka makaroni , LIHA-MAKARONILAATIKKO	283	1	1	21.437	2	0.229682	0.261484	0.508834	28.0102	2	21.437	1
2		4	Woman	1994	Student	1	3	1	1	1	4	1	4	2	3	0	0	0	0	0	0	1	0	0	1	0	0	70	171	23.939	HÃ„RKIS-MAKARONILAATIKKO L raaka makaroni , LIHA-MAKARONILAATIKKO	2	91	92	116	6	Amerikansalaatti, Porkkanaraaste, Kurkku, Ananas, HÃ„RKIS-MAKARONILAATIKKO L raaka makaroni , LIHA-MAKARONILAATIKKO	299	1	1	27.437	2	0.38796	0.304348	0.307692	23.939	1	27.437	1
2		4	Woman	1982	Student	3	2	1	1	1	2	1	3	1	2	0	0	1	0	0	1	0	0	0	1	0	0	55	160	21.4844	HÃ„RKIS-MAKARONILAATIKKO L raaka makaroni , LIHA-MAKARONILAATIKKO	2	123	104	50	6	Amerikansalaatti, Porkkanaraaste, Kurkku, Ananas, HÃ„RKIS-MAKARONILAATIKKO L raaka makaroni , LIHA-MAKARONILAATIKKO	277	1	1	39.437	2	0.180505	0.444043	0.375451	21.4844	1	39.437	2
3		4	Woman	2000	Student	2	3	1	1	1	2	1	1	2	4	0	0	0	0	0	0	0	0	0	0	0	0	61	169	21.3578	HÃ„RKIS-MAKARONILAATIKKO L raaka makaroni , LIHA-MAKARONILAATIKKO	2	87	48	156	5	Amerikansalaatti, Porkkanaraaste, ANANASSÃ„ILYKE, HÃ„RKIS-MAKARONILAATIKKO L raaka makaroni , LIHA-MAKARONILAATIKKO	291	1	1	21.4534	2	0.536082	0.298969	0.164948	21.3578	1	21.4534	1
4		4	Woman	2001	Student	3	2	1	1	1	1	2	10	2	2	0	1	0	0	0	2	0	0	0	1	0	0	55	166	19.9594	HÃ„RKIS-MAKARONILAATIKKO L raaka makaroni	1	195	250	0	5	Amerikansalaatti, Porkkanaraaste, Kurkku, ANANASSÃ„ILYKE, HÃ„RKIS-MAKARONILAATIKKO L raaka makaroni	445	1	0	20.4562	1	0	0.438202	0.561798	19.9594	1	20.4562	1
4		4	Woman	2000	Student	3	2	1	1	1	2	2	10	1	1	0	0	0	0	0	1	0	0	0	1	0	0	60	168	21.2585	HÃ„RKIS-MAKARONILAATIKKO L raaka makaroni	1	247	287	0	5	Amerikansalaatti, Porkkanaraaste, Kurkku, ANANASSÃ„ILYKE, HÃ„RKIS-MAKARONILAATIKKO L raaka makaroni	534	1	0	21.4562	1	0	0.462547	0.537453	21.2585	1	21.4562	1
4		4	Woman	1996	Student	3	4	1	1	2	10	1	4	1	4	0	0	1	0	0	0	0	0	0	0	0	4	94	164	34.9494	LIHA-MAKARONILAATIKKO	1	269	0	256	5	Amerikansalaatti, Porkkanaraaste, Kurkku, ANANASSÃ„ILYKE, LIHA-MAKARONILAATIKKO	525	0	1	25.4562	3	0.487619	0.512381	0	34.9494	3	25.4562	1
1	Scaling error: main dish was not registered into the server. The choice of fava bean casserole was confirmed from the questionnaire answers and the amount replaced with the days mean value (excluding zero values).	1	Woman	2000	Student	3	2	2	2	1	7	2	10	1	1	0	0	0	1	0	1	1	0	2	0	0	1	55	169	19.257	HÃ„RKIS-MAKARONILAATIKKO L raaka makaroni	1	217	272.288	0	5	Amerikansalaatti, Porkkanaraaste, Kurkku, Ananas, HÃ„RKIS-MAKARONILAATIKKO L raaka makaroni	489.288	1	0	21.3219	1	0	0.443502	0.556498	19.257	1	21.3219	1
3		2	Woman	1999	Student	2	5	1	2	2	10	1	2	2	3	0	0	0	0	0	0	2	0	2	0	0	0	75	158	30.0433	LIHA-MAKARONILAATIKKO	1	137	0	229	4	Amerikansalaatti, Porkkanaraaste, Kurkku, LIHA-MAKARONILAATIKKO	366	0	1	22.4534	3	0.625683	0.374317	0	30.0433	3	22.4534	1
1		3	Woman	1997	Student	2	4	2	2	2	10	1	6	1	3	0	0	0	0	1	0	1	0	0	1	0	0	75	171	25.6489	LIHA-MAKARONILAATIKKO	1	180	0	232	5	Amerikansalaatti, Porkkanaraaste, Kurkku, Ananas, LIHA-MAKARONILAATIKKO	412	0	1	24.3219	3	0.563107	0.436893	0	25.6489	2	24.3219	1
1		1	Woman	1973	Unemployed	3	4	1	1	1	4	2	10	1	2	0	0	1	0	0	1	0	0	0	1	0	1	78	165	28.6501	HÃ„RKIS-MAKARONILAATIKKO L raaka makaroni	1	54	230	0	4	Amerikansalaatti, Porkkanaraaste, Kurkku, HÃ„RKIS-MAKARONILAATIKKO L raaka makaroni	284	1	0	48.3219	1	0	0.190141	0.809859	28.6501	2	48.3219	3
1		1	Woman	2000	Unemployed	2	4	1	1	1	3	1	2	2	4	0	0	0	0	1	0	1	0	0	1	0	0	72	154	30.3593	LIHA-MAKARONILAATIKKO, HÃ„RKIS-MAKARONILAATIKKO L raaka makaroni	2	153	66	110	6	Amerikansalaatti, Porkkanaraaste, Kurkku, Ananas, LIHA-MAKARONILAATIKKO, HÃ„RKIS-MAKARONILAATIKKO L raaka makaroni	329	1	1	21.3219	2	0.334347	0.465046	0.200608	30.3593	3	21.3219	1
1		1	Woman	1975	Unemployed	3	4	1	1	1	3	1	2	3	4	0	0	0	0	0	0	2	0	0	2	0	3	85	165	31.2213	LIHA-MAKARONILAATIKKO, HÃ„RKIS-MAKARONILAATIKKO L raaka makaroni	2	285	47	168	6	Amerikansalaatti, Porkkanaraaste, Kurkku, Ananas, LIHA-MAKARONILAATIKKO, HÃ„RKIS-MAKARONILAATIKKO L raaka makaroni	500	1	1	46.3219	2	0.336	0.57	0.094	31.2213	3	46.3219	3
1	Scaling error: 2g of cucumber slices were deducted from the original amount.	2	Woman	1970	Unemployed	4	2	1	1	1	3	2	10	2	4	0	0	0	0	1	2	0	0	0	2	0	0	55	160	21.4844	HÃ„RKIS-MAKARONILAATIKKO L raaka makaroni	1	88	160	0	4	Amerikansalaatti, Porkkanaraaste, Ananas, HÃ„RKIS-MAKARONILAATIKKO L raaka makaroni	248	1	0	51.3219	1	0	0.354839	0.645161	21.4844	1	51.3219	3
1		2	Woman	1994	Unemployed	3	4	1	2	1	1	1	6	1	1	0	0	1	0	0	0	0	0	0	0	2	2	75	170	25.9516	LIHA-MAKARONILAATIKKO, HÃ„RKIS-MAKARONILAATIKKO L raaka makaroni	2	80	56	161	5	Amerikansalaatti, Porkkanaraaste, Kurkku, LIHA-MAKARONILAATIKKO, HÃ„RKIS-MAKARONILAATIKKO L raaka makaroni	297	1	1	27.3219	2	0.542088	0.26936	0.188552	25.9516	2	27.3219	1
																																										FBC
																																										Both
																																										MMC
